# Supplementary material for: The prediction of postoperative delirium with the preoperative bispectral index in older aged patients: a cohort study
Source: Aging Clin Exp Res. 2023 May 19;35(7):1531–9. doi: 10.1007/s40520-023-02408-9 (PMC10284728; doi:10.1007/s40520-023-02408-9)
Supplement: Supplementary file 1 — Supplementary file1 (TEX 41 KB) [file 40520_2023_2408_MOESM1_ESM.tex]

%%%%%%%%%%%%%%%%%%%%%%%%%%%%%%%%%%%%%%%%%%%%%%%%%%%%%%%%%%%%%%%%%%%%%
%%                                                                 %%
%% Please do not use \input{...} to include other tex files.       %%
%% Submit your LaTeX manuscript as one .tex document.              %%
%%                                                                 %%
%% All additional figures and files should be attached             %%
%% separately and not embedded in the \TeX\ document itself.       %%
%%                                                                 %%
%%%%%%%%%%%%%%%%%%%%%%%%%%%%%%%%%%%%%%%%%%%%%%%%%%%%%%%%%%%%%%%%%%%%%

%%\documentclass[referee,sn-basic]{sn-jnl}% referee option is meant for double line spacing

%%=======================================================%%
%% to print line numbers in the margin use lineno option %%
%%=======================================================%%

%%\documentclass[lineno,sn-basic]{sn-jnl}% Basic Springer Nature Reference Style/Chemistry Reference Style

%%======================================================%%
%% to compile with pdflatex/xelatex use pdflatex option %%
%%======================================================%%

%%\documentclass[pdflatex,sn-basic]{sn-jnl}% Basic Springer Nature Reference Style/Chemistry Reference Style

% \documentclass[sn-basic]{sn-jnl}% Basic Springer Nature Reference Style/Chemistry Reference Style
\documentclass[sn-mathphys]{sn-jnl}% Math and Physical Sciences Reference Style
%%\documentclass[sn-aps]{sn-jnl}% American Physical Society (APS) Reference Style
%%\documentclass[sn-vancouver]{sn-jnl}% Vancouver Reference Style
%%\documentclass[sn-apa]{sn-jnl}% APA Reference Style
%%\documentclass[sn-chicago]{sn-jnl}% Chicago-based Humanities Reference Style
%%\documentclass[sn-standardnature]{sn-jnl}% Standard Nature Portfolio Reference Style
%%\documentclass[default]{sn-jnl}% Default
%%\documentclass[default,iicol]{sn-jnl}% Default with double column layout

%%%% Standard Packages
%%<additional latex packages if required can be included here>
%%%%

%%%%%=============================================================================%%%%
%%%%  Remarks: This template is provided to aid authors with the preparation
%%%%  of original research articles intended for submission to journals published 
%%%%  by Springer Nature. The guidance has been prepared in partnership with 
%%%%  production teams to conform to Springer Nature technical requirements. 
%%%%  Editorial and presentation requirements differ among journal portfolios and 
%%%%  research disciplines. You may find sections in this template are irrelevant 
%%%%  to your work and are empowered to omit any such section if allowed by the 
%%%%  journal you intend to submit to. The submission guidelines and policies 
%%%%  of the journal take precedence. A detailed User Manual is available in the 
%%%%  template package for technical guidance.
%%%%%=============================================================================%%%%

\jyear{2021}%

%% as per the requirement new theorem styles can be included as shown below
\theoremstyle{thmstyleone}%
\newtheorem{theorem}{Theorem}%  meant for continuous numbers
%%\newtheorem{theorem}{Theorem}[section]% meant for sectionwise numbers
%% optional argument [theorem] produces theorem numbering sequence instead of independent numbers for Proposition
\newtheorem{proposition}[theorem]{Proposition}% 
%%\newtheorem{proposition}{Proposition}% to get separate numbers for theorem and proposition etc.

\theoremstyle{thmstyletwo}%
\newtheorem{example}{Example}%
\newtheorem{remark}{Remark}%

\theoremstyle{thmstylethree}%
\newtheorem{definition}{Definition}%

\raggedbottom
%%\unnumbered% uncomment this for unnumbered level heads
\usepackage{amsmath,bm}
\usepackage{amssymb}
\usepackage[flushleft]{threeparttable}
\usepackage{array,tabularx}
\usepackage{multirow}
\usepackage{booktabs,makecell}
\usepackage{subfigure}
\graphicspath{{figures/}}
\usepackage{natbib}
\usepackage{etoolbox}
\makeatletter
\patchcmd{\ps@headings}{Springer Nature 2021 \LaTeX\ template}{}{}{}
\patchcmd{\ps@headings}{Springer Nature 2021 \LaTeX\ template}{}{}{}
\patchcmd{\ps@titlepage}{Springer Nature 2021 \LaTeX\ template}{}{}{}
\makeatother
\usepackage{soul}
\usepackage{siunitx}
\begin{document}

\title[~]{The prediction of postoperative delirium with the Preoperative Bispectral index in older aged patients: A cohort study\footnote{
This work was supported in part by the Central Health Project W2017BJ25, the Scientific and Technological Innovation 2030 under Grant 2021ZD0204300 and the National Natural Science Foundation of China under Grant 81971012, 82101265, and 82071189.
}}

%%=============================================================%%
%% Prefix	-> \pfx{Dr}
%% GivenName	-> \fnm{Joergen W.}
%% Particle	-> \spfx{van der} -> surname prefix
%% FamilyName	-> \sur{Ploeg}
%% Suffix	-> \sfx{IV}
%% NatureName	-> \tanm{Poet Laureate} -> Title after name
%% Degrees	-> \dgr{MSc, PhD}
%% \author*[1,2]{\pfx{Dr} \fnm{Joergen W.} \spfx{van der} \sur{Ploeg} \sfx{IV} \tanm{Poet Laureate} 
%%                 \dgr{MSc, PhD}}\email{iauthor@gmail.com}
%%=============================================================%%

\author[1,2]{\fnm{Bao} \sur{Lin}}\email{baolin623ad@163.com }
\author[1,2]{\fnm{Liu} \sur{Taotao}}\email{liutaotao1101@163.com}
\author[3]{\fnm{Zhang} \sur{Zhenzhen}}\email{0815zzz@bjmu.edu.cn }
\author[4]{\fnm{Pan} \sur{Qian}}\email{pq0605@126.com}
\author[5]{\fnm{Wang} \sur{Lifang}}\email{lilythewolf@sina.com}
\author[6]{\fnm{Fan} \sur{Guohui}}\email{fanguohui08@163.com}
\author*[1,2]{\fnm{Li} \sur{Zhengqian}}\email{zhengqianli@hsc.pku.edu.cn}
\author*[4]{\fnm{Yin} \sur{Yiqing}}\email{yyq518@sina.com}

\equalcont{Department of anesthesiology, Tianjin Medical University Cancer Institute and Hospital, Tianjin, China (Yiqing Yin). Department of Anesthesiology, Peking University Third Hospital, Beijing, China, Beijing Center of Quality Control and Improvement on Clinical Anesthesia, Beijing, China (Zhengqian Li). 
}

% \affil*[1]{\orgdiv{College of Electrical Engineering}, \orgname{Sichuan University},  \city{Chengdu}, \postcode{610065}, \state{Sichuan}, \country{China}}

% \affil[2]{\orgdiv{Department of Nuclear Medicine, Shanghai Cancer Hospital}, \orgname{Fudan University},  \city{Shanghai}, \postcode{200433}, \country{China}}

\affil[1]{\orgdiv{Department of anesthesiology, Peking University Third Hospital}, \orgname{Organization}, \orgaddress{\street{Street}, \city{Beijing}, \postcode{000000}, \country{China}}}
\affil[2]{\orgdiv{Beijing Center of Quality Control and Improvement on Clinical Anesthesia}, \orgname{Organization}, \orgaddress{\street{Street}, \city{Beijing}, \postcode{000000}, \country{China}}}
\affil[3]{\orgdiv{Department of Anesthesiology, Capital Medical University Affiliated Beijing Shijitan Hospital}, \orgname{Organization}, \orgaddress{\street{Street}, \city{Beijing}, \postcode{000000}, \country{China}}}
\affil[4]{\orgdiv{Department of Anesthesiology, Tianjin Medical University Cancer Institute and Hospital}, \orgname{Organization}, \orgaddress{\street{Street}, \city{Tianjin}, \postcode{000000}, \country{China}}}
\affil[5]{\orgdiv{Department of anesthesiology, China-Japan Friendship Hospital}, \orgname{Organization}, \orgaddress{\street{Street}, \city{Beijing}, \postcode{000000},  \country{China}}}
\affil[6]{\orgdiv{Institute of Clinical Medical Sciences, China-Japan Friendship Hospital}, \orgname{Organization}, \orgaddress{\street{Street}, \city{Beijing}, \postcode{000000},  \country{China}}}

%%==================================%%
%% sample for unstructured abstract %%
%%==================================%%

\abstract{\textbf{BACKGROUND} Postoperative delirium (POD) is the most common postoperative complication in elderly patients, especially in older aged patients (aged 75 years or over) The development of electroencephalography analysis could provide indicators for early detection, intervention, and evaluation. If there are pathophysiological changes in the brain, the BIS value will also change accordingly.In this study, we investigated the predictive value of the preoperative bispectral (BIS) index in POD for patients aged over 75 years.

\textbf{METHODS} In this prospective study, patients ($\ge 75$ yr) undergoing elective non-neurosurgery and non-cardiac surgery under general anesthesia were included ($n=308$). Informed consent \hl{was} obtained from all involved patients Before \hl{the} operation and during the first 5 postoperative days, delirium was assessed with the confusion assessment \hl{method} by trained researchers twice every day. Thereafter, the preoperative bedside BIS of each patient was dynamically acquired by the BIS VISTA monitoring system and the BIS monitoring of electrodes A series of evaluation scales were assessed before and after surgery A preoperative predictive score was generated according to the results of multivariable logistic regression. The receiver operating characteristic curves were drawn and the area under the curves was estimated to evaluate the perioperative diagnostic values of BIS and preoperative predictive score for POD. The specificity, sensitivity, positive predictive value (PPV), and negative predictive (NPV) value were calculated. 

\textbf{RESULTS} Delirium occurred in 50 of 308 (16.2\%) patients. The median BIS of delirious patients was 86.7 (interquartile range [IQR] 80.0--94.0), lower than that of the non-delirious 91.9 (IQR 89.7--95.4, $P=0.0002$). According to the ROC curve of the BIS index, the optimal cut-off value was 84, with a sensitivity of 48\%, specificity of 87\%, PPV 43\%, and NPV 89\% for forecasting POD and the area under curves was 0.67. While integrating BIS, mini-mental state examination, anemia, activities of daily living, and blood urea nitrogen, the model had a sensitivity of 78\%, specificity of 74\%, PPV of 0.37\% and NPV of 95\% for forecasting POD, and the area under curves was 0.83.

\textbf{CONCLUSIONS} Preoperative bedside BIS in delirium patients was lower than that in non-delirium patients when undergoing non-neurosurgery and non-cardiac surgery in patients aged over 75 The model of integrating BIS, mini-mental state examination, anemia, activities of daily living, and blood urea nitrogen is a promising tool for predicting postoperative delirium in patients aged over 75.
}

%%================================%%
%% Sample for structured abstract %%
%%================================%%

\keywords{BIS preoperative predictive score postoperative delirium monitoring elderly patients. prediction}

%%\pacs[JEL Classification]{D8, H51}

%%\pacs[MSC Classification]{35A01, 65L10, 65L12, 65L20, 65L70}

\maketitle

\section{Introduction}
\label{sec1}
Postoperative delirium (POD) is the most common complication after surgery in the elderly, with an incidence of 11--46\% in cardiac surgery and 13--50\% overall in non-cardiac surgery~\cite{1}. POD is a reversible state of acute mental disorder, which will increase the postoperative mechanical ventilation time of patients and the incidence of nosocomial infection~\cite{2}, prolong the hospitalization time of patients, lead to postoperative cognitive decline and increase the mortality~\cite{1,3}. Moreover, delirium patients' daily survival costs are twice as high as those without delirium, with delirium costing anywhere from \$38 billion to \$152 billion annually in \hl{America}~\cite{4}.

So far, there was no effective treatments for the POD. Up to 40\% of POD is preventable in clinical practic~\cite{5}, which means early diagnosis of POD is extremely important. The Confusion Assessment Method (CAM or CAM-ICU) is used as the gold standard for delirium assessment according to the European society of anesthesiology guidelines of 2017. Some training is required to diagnose delirium with CAM or CAM-ICU. Even though CAM or CAM-ICU is used, missed diagnosis or misdiagnosis can be caused by differences in the expertise of evaluators. In a non-ICU study, 167 nurses used CAM to evaluate the delirium of 170 postoperative patients. Compared with expert evaluation, 75\% of delirium patients were not evaluated correctly and the consistency of evaluation was poor ($\kappa = 0.34$)~\cite{6}. In a multicentric study, nurses in the ICU bedside used cam-ICU to assess delirium in 181 patients diagnosed by a joint team of psychiatrists, geriatricians, or neurologists. The sensitivity and specificity of nurses in assessing delirium were 47\% and 98\%~\cite{7}. Therefore, it is essential to find an objective assessment tool to filter high-risk groups for early prevention and diagnosis.

Instead of whole-brain electroencephalography (EEG), the EEG of the frontal lobe is more convenient to assess delirium~\cite{8}. The Bispectral (BIS) index is not only used for monitoring of consciousness disorders~\cite{5}, but also \hl{for} the diagnosis of delirium. \hl{The bilateral} BIS index was lower in delirious patients compared to non-delirious and showed high specificity and low sensitivity as a predictor for early postoperative delirium after cardiac surgery in ICU~\cite{9}. In the current study, we aimed to find whether preoperative bedside BIS monitoring is a predictive value for postoperative delirium in older aged patients when undergoing non-neurosurgery and non-cardiac surgery.

\section{Materials and methods}
\label{sec2}

\subsection{Patients}
\label{sec2.1}
Ethical approval was obtained from the committee of the China-Japan Friendship Hospital (no.2018--32-k23). This study was registered at chictr.org.cn (ChiCTR1800015161) and was carried out in China-Japan Friendship Hospital. All the patients received anesthesia visits one day before the surgery to fully inform the patients of the research content and answer the relevant questions. The informed consent was obtained by the patients themselves or their authorized relatives. \hl{Patients with preoperative delirium were excluded due to inability to complete basic information collection. Preoperative delirium was evaluated in the same way as POD assessment mentioned in section~{\ref{sec2.3}}}. Eligible patients were aged 75 years (or over) and undergoing non-neurosurgery and non-cardiac surgery with general anesthesia. Patients were excluded if they refused \hl{(or delirium state)} or were undergone body surface surgery.

\subsection{Data collection}
\label{sec2.2}

For patient evaluation, a preoperative questionnaire was finished, including the age, gender, body mass index (BMI), Charlson Comorbidity Index (CCI), the activity of daily living (ADL), Richards-Campbell sleep questionnaire (RCSQ)~\cite{10}, mini-mental state examination (MMSE)~\cite{11} and geriatric depression scale (GDS-15)~\cite{12}. Furthermore, BIS, CAM or CAM-ICU, and the Richmond agitation-sedation scale (RASS) score were noted. Additionally, the duration of surgery and intraoperative medication were recorded. Perioperative blood tests including biochemical tests, blood routine examination, etc.

\subsection{Delirium assessments}
\label{sec2.3}

Delirium was diagnosed by two independent researchers well trained before the assessment. Delirium or non-delirium was recorded only when the assessments of two independent investigators were consistent. When researchers were uncertain regarding the evaluation of delirium, the delirium assessment was referred to a neurologist for adjudication. Patients were assessed daily at 7--8~AM and 7--8~PM on postoperative days 1 through 5 unless patients were discharged or sedated (RASS $<-$ 3). CAM~\cite{13} scale was used for patients in general wards and the CAM-ICU~\cite{14} scale for patients with intubation in ICU.

\subsection{Bilateral bispectral index}
\label{sec2.4}

One day before the surgery, BIS monitoring was performed using the BIS VISTA (program version 3.22) monitoring system and BIS monitoring electrodes (ASPECT Medical Systems, Norwood, MA, USA). Keep the environment quiet, and clean the forehead and bilateral temporal skin with alcohol and water. The electrodes were placed in accordance with the instructions. The researchers record \hl{the} BIS index \hl{for} about 5 min continuously with \hl{a} signal quality index $\ge 65$ and electromyography $<50$. The patient \hl{lay} down and closed eyes when BIS recording.The average value of BIS data was used for statistics. BIS values were measured for 5 consecutive days after \hl{the} operation and the mean values were calculated.

\subsection{Definitions}
\label{sec2.5}

Anemia is defined as an adult male hemoglobin level less than 120~g/L or an adult female hemoglobin level \hl{of} less than 110~g/L. Visual disturbance includes previous cataracts (nonsurgically treated) and visual impairment affecting daily life. \hl{The} preoperative depression score was evaluated by the GDS-15 scale. The \hl{presence of depressive symptoms}  was defined as a GDS-15 score $\ge 8 $. RCSQ was used to assess sleep from five dimensions: whether it is difficult to fall asleep, the number of awakenings during the night, whether it is difficult to fall asleep again after awakening, sleep depth, and comprehensive sleep quality. Pain scores were assessed using the numeric rating scale (NRS).

\subsection{Sample size}
\label{sec2.6}

According to a previous review, the incidence of postoperative delirium in Non-cardiac surgery was about 13\%--50\%~\cite{1}, we assumed a delirium incidence of 15\% in this study. Furthermore, we assumed a 10\% \hl{dropout}. The confidence level was 0.95 and power of 0.80. With these assumptions, 292 patients were needed based on our pilot study.

\subsection{Methods of anesthesia}
\label{sec2.7}
\hl{General anesthesia was induced with fentanyl (0.003~mg/kg), propofol (1--2~mg/kg), and etomidate (0.1--0.2~mg/kg). Muscle relaxation was achieved using cisatracurium (0.2~mg/kg). Anesthesia was maintained with a remifentanil infusion and a propofol infusion and/or the volatile anesthetic sevoflurane. BIS was maintained between 40 to 60 during the operation. Medications used during the procedure were recorded, including anticholinergic drugs, sedatives, or dexmedetomidine. Routine management for intraoperative hypotension included reducing anesthetic depth, fluid infusion, and administration of vasopressors such as ephedrine, and/or norepinephrine. Patients were returned to ward or ICU according to their condition after operation.}


\subsection{Methods of anesthesia}
\label{sec2.8}

Continuous variables and categorical variables were expressed as median (interquartile range, IQR) and number (proportion), respectively. Two-group comparisons were performed by the Mann-Whitney U test or $\chi^{2}$ test, where appropriate. A preoperative predictive score was generated according to the results of multivariable logistic regression. The receiver operating characteristic (ROC) curves were drawn and the area under curves and 95\% confidence intervals (CIs) were estimated to evaluate the predictive values of preoperative and diagnosis values of postoperative BIS and preoperative predictive score for POD. The specificity, sensitivity, positive prediction value (PPV), and negative prediction value (NPV) were also calculated.

A two-sided $\alpha $ less than 0.05 was considered statistically significant for all statistical tests. Statistical analyses were performed by the SAS software, version 9.4 (SAS Institute Inc.) unless otherwise indicated.

\section{Results}
\label{sec3}
From April 1, 2018 to July 31, 2019, 610 patients admitted to the surgery department of China-Japan Friendship Hospital met the inclusion criteria The operations performed include orthopedic surgery, general surgery, urological surgery, otolaryngological surgery, thoracic surgery, and gynecological surgery. At last, 394 patients were included in this study, and 308 of them were subjected to data analysis (Figure~\ref{fig1}).
\begin{figure}[!ht]
\centering
\includegraphics[width=0.5\columnwidth]{fig1.png}
\caption{Flow chart of included patients. Of the 28 patients, 22 could not stand the pricking pain caused by sticking BIS electrodes, and 6 did not want to continue the study. Transition anesthesia refers to the change from general anesthesia to brachial plexus block ($n=1$) or monitored anesthesia care ($n=2$) or intra-spinal anesthesia ($n=17$). Missing important data refers to failure to collect BIS data for mechanical reasons or failure to complete preoperative delirium assessment due to hearing impairment dysaudia ($n=31$).}
\label{fig1}
\end{figure}

\subsection{Patient Characteristics}
\label{sec3.1}

As shown in Table~\ref{tab1}, there were several preoperative characteristics significantly different from the two groups (delirium \textit{vesus} non-delirium), including the age (older in the delirium group), activities of daily living score (lower in the delirium group), preoperative MMSE score (lower in the delirium group), anemia rate (higher in the delirium group), white blood cell (higher in the delirium group), blood urea nitrogen (higher in the delirium group), and albumin (lower in the delirium group). In addition, the different characteristics were as \hl{follows}, discharge activity score (lower in the delirium group), transfusion rate (higher in the delirium group), the duration of anesthesia (longer in the delirium group), the postoperative hemoglobin (lower in the delirium group) and anemia rate (higher in the delirium group). \hl{There was no significant difference between groups in the types of surgery and anesthesia.}
\begin{table}[!ht]
\centering
\caption{Patient characteristics}
\label{tab1}
\tabcolsep=3pt
\resizebox{\textwidth}{!}{%
\begin{tabular}{cccccc}
\toprule
\textbf{Characteristics}&\textbf{Non-delirium ($n=258$)}&\textbf{Delirium ($n=50$)}&\textbf{Total ($n=308$)}&\textbf{Difference* 95\% CI}&\textbf{P}\\
\midrule
Gender, male&115 (44.6)&21 (42.0)&136 (44.2)&$-2.6$ ($-17.5$, 12.4)&\hl{0.737}\\
Age, year&79.0 (77.0, 82.0)&82.0 (79.0, 84.0)&80.0 (77.0, 82.0)&2.0 (1.0, 3.0)&\hl{\textbf{0.001}}\\
BMI, \unit{kg/m^2}&23.5 (21.0, 25.7)&23.4 (20.4, 25.5)&23.5 (20.8, 25.7)&$-0.2$ ($-1.4$, 0.9)&\hl{0.698}\\
Education $\geqslant$5yrs&70/258 (27.1)&19/47 (40.4)&89/305 (29.2)&13.3 ($-1.7$, 28.3)&\hl{0.065}\\
Activities of daily living score&85.0 (65.0, 100.0)&45.0 (30.0, 80.0)&85.0 (60.0, 95.0)&$-30.0$ ($-40.0$, $-20.0$)&\hl{\textbf{$<.001$}}\\
MMSE&28.0 (26.0, 29.0)&23.0 (17.5, 27.0)&27.0 (24.0, 29.0)&$-4.0$ ($-6.0$, $-2.0$)&\hl{\textbf{$<.001$}}\\
\multicolumn{6}{l}{\textbf{Preoperative characteristics}}\\
Hemoglobin, g/L&124.0 (112.0, 135.0)&118.0 (104.0, 132.0)&123.0 (111.0, 134.0)&$-6.0$ ($-12.0$, 0.0)&\hl{0.055}\\
Anemia&66/256 (25.8)&23/50 (46.0)&89/306 (29.1)&20.2 (5.4, 35.0)&\hl{\textbf{0.004}}\\
WBC, *\unit{10^9/L}&6.2 (5.0, 8.0)&7.1 (5.8, 8.8)&6.4 (5.0, 8.2)&0.9 (0.2, 1.6)&\hl{\textbf{0.016}}\\
BUN, mmol/L&5.5 (4.7, 6.9)&6.4 (5.2, 8.9)&5.6 (4.8, 7.0)&1.0 (0.3, 1.7)&\hl{\textbf{0.005}}\\
Creatinine, mmol/L&69.2 (59.7, 86.6)&67.6 (54.4, 83.8)&69.0 (58.9, 85.7)&$-3.8$ ($-10.4$, 2.9)&\hl{0.263}\\
Dysaudia&48/258 (18.6)&13/49 (26.5)&61/307 (19.9)&7.9 ($-5.3$, 21.2)&\hl{0.202}\\
Visual disturbance&42/258 (16.3)&4/48 (8.3)&46/306 (15.0)&$-7.9$ ($-17.0$, 1.1)&\hl{0.157}\\
Alcohol abuse&12/257 (4.7)&1/46 (2.2)&13/303 (4.3)&$-2.5$ ($-7.4$, 2.4)&\hl{0.404}\\
Albumin, g/L&40.0 (36.8, 42.7)&38.2 (35.8, 39.9)&39.4 (36.5, 42.0)&$-2.0$ ($-3.3$, $-0.7$)&\hl{\textbf{0.003}}\\
sleep score&16.0 (11.0, 24.0)&19.0 (12.0, 26.0)&16.0 (11.0, 25.0)&3.0 (0.0, 6.0)&\hl{0.092}\\
depression&24/251 (9.6)&5/40 (12.5)&29/291 (10.0)&2.9 ($-7.9$, 13.8)&\hl{0.576}\\
CCI&2.0 (1.0, 3.0)&2.5 (2.0, 3.0)&2.0 (1.0, 3.0)&1.0 (0.0, 1.0)&\hl{\textbf{0.025}}\\
pain NRS&142/257 (55.3)&29/46 (63.0)&171/303 (56.4)&7.8 ($-7.4$, 23.0)&\hl{0.326}\\
\multicolumn{6}{l}{\textbf{Operation}}\\
\hl{Orthopedic surgery}& \hl{130 (50.4)}&\hl{31 (62.0)}&\hl{161 (52.3)}&\hl{0.622 (0.335, 1.158)}&\hl{0.132}\\
\hl{General surgery (laparoscope)}& \hl{30 (11.6)}&\hl{5 (10.0)}&\hl{35 (11.4)}&\hl{1.184 (0.436, 3.217)}&\hl{0.740}\\
\hl{General surgery (laparotomy)} &\hl{41 (15.9)}&\hl{8 (16.0)}&\hl{49 (15.9)}&\hl{1.008 (0.441, 2.304)}&\hl{0.985}\\
\hl{Urological surgery}&\hl{18 (7.0)}&\hl{1 (2.0)}&\hl{19 (6.2)}&\hl{0.272 (0.035, 2.086)}&\hl{0.181}\\
\hl{Gynecologic surgery}&\hl{7 (2.7)}&\hl{0}&\hl{7 (2.3)}&\hl{1.199 (1.140, 1.261)}&\hl{0.239}\\
\hl{Thoracic surgery}&\hl{20 (7.8)}&\hl{4 (8.0)}&\hl{24 (7.8)}&\hl{1.035 (0.338, 3.168)}&\hl{0.952}\\
\hl{Other}&\hl{12 (4.7)}&\hl{1 (2.0)}&\hl{13 (4.2)}&\hl{0.418 (0.053, 3.292)}&\hl{0.393}\\
\multicolumn{6}{l}{\textbf{Intraoperative characteristics}}\\
\hl{Total intravenous anesthesia}&\hl{65 (25.2)}&\hl{19 (38.0)}&\hl{84 (27.3)}&\hl{1.820 (0.963, 3.439)}&\hl{0.063}\\
Intraoperative bleeding, ml&100.0 (50.0, 200.0)&150.0 (50.0, 300.0)&100.0 (50.0, 200.0)&20.0 (0.0, 50.0)&\hl{0.159}\\
Blood transfusion&77 (29.8)&23 (46.0)&100 (32.5)&16.2 (1.3, 31.1)&\hl{\textbf{0.026}}\\
Blood transfusion volume, ml&400.0 (100.0, 550.0)&400.0 (100.0, 500.0)&400.0 (100.0, 500.0)&0.0 ($-50.0$, 200.0)&\hl{0.727}\\
Dexmedetomidine&81 (31.4)&21 (42.0)&102 (33.1)&10.6 ($-4.2$, 25.4)&\hl{0.145}\\
Anesthesia during $\geqslant$ 3h&167/256 (65.2)&25/50 (50.0)&192/306 (62.7)&$-15.2$ ($-30.3$, $-0.2$)&\hl{\textbf{0.042}}\\
Benzodiazepines&32 (12.4)&9 (18.0)&41 (13.3)&5.6 ($-5.8$, 17.0)&\hl{0.286}\\
Anticholinergic&39 (15.1)&8 (16.0)&47 (15.3)&0.9 ($-10.2$, 11.9)&\hl{0.874}\\
Anesthesia duration, h&3.0 (2.0, 4.5)&2.5 (2.0, 4.0)&3.0 (2.0, 4.4)&$-0.3$ ($-0.5$, 0.0)&\hl{0.215}\\
\multicolumn{6}{l}{\textbf{Postoperative characteristics}}\\
PCIA&73 (28.3)&8 (16.0)&81 (26.3)&$-12.3$ ($-23.8$, $-0.7$)&\hl{0.071}\\
Postoperative hemoglobin, g/L&115.0 (102.0, 127.0)&107.0 (92.5, 119.0)&113.5 (100.0, 126.0)&$-8.0$ ($-14.0$, $-2.0$)&\textbf{\hl{0.006}}\\
Postoperative anemia&114/226 (50.4)&34/48 (70.8)&148/274 (54.0)&20.4 (6.0, 34.8)&\hl{\textbf{0.010}}\\
Postoperative WBC, *\unit{10^9/L}&10.1 (8.1, 12.4)&9.4 (7.3, 12.7)&10.1 (8.0, 12.5)&$-0.3$ ($-1.5$, 0.9)&\hl{0.606}\\
\bottomrule
\end{tabular}
}
\begin{tablenotes}
\item[1]\tiny\!\!\!\! Notes: *, differences were estimated by least square means for continuous variables. P values were calculated by chi-square test or Mann-Whitney U test, where appropriate. Abbreviations. BIS = bispectral index ranges from 0 to 100, with higher scores indicating more conscious; BMI = body mass index; MMSE = mini-mental state examination, range from 0 to 30, with higher scores indicating better cognitive performance; WBC = white blood cell; BUN = blood urea nitrogen; CCI = Charlson comorbidity index, ranges from 0 to 33, with higher scores indicating greater risk of long-term mortality; NRS = numeric rating scale, rate on a scale of 0 to 10, with higher scores indicating severer pain; BZD = benzodiazepines, PCIA = patient-controlled intravenous analgesia.
\end{tablenotes}
\end{table}

\subsection{Preoperative BIS value and delirium}
\label{sec3.2}

Preoperative average BIS value of the delirium group was siginificantly lower than that of the non-delirium group [86.7 (IQR 80.0--94.0) \textit{vesus} 91.9 (IQR 89.7--95.4), $P=0.0002$] (Table~\ref{tab2}).
\begin{table}[!ht]
\centering
\caption{Preoperative BIS values}
\label{tab2}
\tabcolsep=3pt
\resizebox{\textwidth}{!}{%
\begin{tabular}{cccccc}
\toprule
&\textbf{Non-delirium ($n=258$)}&\textbf{Delirium ($n=50$)}&\textbf{Total ($n=308$)}&\textbf{Difference* 95\% CI}&\textbf{P}\\
\midrule
BIS&91.9 (87.9, 95.4)&86.7 (80.0, 94.0)&91.0 (86.6, 95.2)&$-4.4$ ($-7.2$, $-2.0$)&\hl{\textbf{$<.001$}}\\
\bottomrule
\end{tabular}}
\end{table}

According to the ROC curve of the preoperative BIS index, the optimal cut-off value was 84, with a sensitivity of 48\% and specificity of 87\%. The positive predictive value and negative predictive value for forecasting POD was 43\% and 89\%, respectively. The area under the curve (AUC) was 0.67. The correlation between preoperative BIS and MMSE was significant $\gamma =0.234$ ($P = 0.01$). Preoperative BIS, MMSE, anemia, ADL, and BUN were combined to construct the model and draw the ROC curve (Figure~\ref{fig2}). The AUC was 0.83, with a sensitivity of 78\%, specificity of 74\%, positive predictive value of 37\%, and negative predictive value of 95\% for forecasting POD.
\begin{figure}[!ht]
\centering
\includegraphics[width=0.6\columnwidth]{fig2.png}
\caption{Receiver operating characteristic (ROC) curves of the predictive score, Anemia, BIS $<85$, activities of daily living score $<60$, preoperative MMSE $<26$, and BUN $\ge  7.8$~mmol/L. Note.label (area under the receiver operating characteristic curve).}
\label{fig2}
\end{figure}

\subsection{Other preoperative risk factors for delirium}
\label{sec3.3}

According to the OR value of each risk factor in Table~\ref{tab3}, the score corresponding to each risk factor is calculated. The top risk score was 12 and the specific definition was as following, when preoperative BIS $<85$, the score was 4; when activities of daily living Score $<60$, the score was 3; when preoperative MMSE<26, the score was 3; if an anemia or high BUN ($\ge 7.8$~mmol/L) was coexistent, the score was 1 point. Depending on the patient's preoperative predictive score, the incidence of POD varies. As the score increases (Table~4), the sensitivity decreases, and so does the negative predictive value of a new postoperative delirium, meaning that most delirium has been diagnosed.
\begin{table}[!ht]
\centering
\caption{The logistic regression model of preoperative risk factors for delirium}
\label{tab3}
\tabcolsep=12pt
\resizebox{\textwidth}{!}{%
\begin{tabular}{ccccccc}
\toprule
\multicolumn{2}{c}{\textbf{Preoperative risk factors}}&\makecell{\textbf{Unadjusted OR}\\\textbf{(95\% CI)}}&\textbf{P}&\makecell{\textbf{Adjusted OR}\\\textbf{(95\% CI)}}&\textbf{P} & \textbf{Score}\\
\midrule
BIS&& 0.91 (0.87--0.95)&\hl{$<$.001}\\
\midrule
\multirow{2}{*}{BIS $<$ 85}&No &Ref\\
&Yes&7.56 (3.81--14.97) &\hl{$<$.001}&5.10 (2.19--11.89)& \hl{$<$.001}&4\\
\midrule
\multirow{2}{*}{Gender, male}&Yes&1.11 (0.60--2.05)&\hl{0.737}\\
&No &Ref\\
\midrule
Age& &1.13 (1.04--1.23)&\hl{0.003}\\
\midrule
\multirow{2}{*}{Age $\geqslant$ 80 yrs}&No & Ref\\
&Yes&2.92 (1.48--5.77)&\hl{0.002}\\
\midrule
BMI&&0.98 (0.91--1.07)&\hl{0.693}\\
\midrule
\multirow{2}{*}{Abnormal BMI}&No& Ref\\
&Yes&1.18 (0.64--2.17)&\hl{0.599}\\
\midrule
\multirow{2}{*}{Education $\leqslant$ 5}& No &Ref\\
&Yes&1.82 (0.96--3.47)&\hl{0.068}\\
\midrule
Activities of daily living score&&0.96 (0.95--0.97)&\hl{$<$.001}\\
\midrule
\multirow{2}{*}{Activities of daily living score $<$ 60} & No &Ref\\
&Yes&6.28 (3.23--12.22)&\hl{$<$.001} & 3.12 (1.34--7.29)&\hl{0.008}&3\\
\midrule
Preoperative MMSE&&0.83 (0.78--0.89)&\hl{$<$.001}\\
\midrule
\multirow{2}{*}{Preoperative MMSE $< 26$}& No &Ref\\
&Yes&5.45 (2.77--10.73)&\hl{$<$.001} &3.60 (1.56--8.32)&\hl{0.003}&3\\
\midrule
Hemoglobin&&0.98 (0.97--1.00)&\hl{0.060}\\
\midrule
\multirow{2}{*}{Anemia}& No& Ref\\
&Yes&2.45 (1.32--4.57)&\hl{0.005}&1.62 (0.68--3.83)&\hl{0.275}&1\\
\midrule
WBC&&1.18 (1.05--1.31)&\hl{0.004}\\
\midrule
BUN&&1.14 (1.03--1.26)&\hl{0.012}\\
\midrule
\multirow{2}{*}{WBC $\geqslant$ 10}&No&Ref\\
&Yes&1.85 (0.81--4.23)&\hl{0.142}\\
\midrule
Creatinine&&1.00 (0.99--1.01)&\hl{0.765}\\
\midrule
\multirow{2}{*}{BUN $\geqslant$ 7.8}& No&Ref\\
&Yes&3.13 (1.57--6.22)&\hl{0.001}&1.46 (0.55--3.86)&\hl{0.444}&1\\
\midrule
Albumin&&0.90 (0.84--0.97)&\hl{0.006}\\
\midrule
\multirow{2}{*}{Creatinine $<$ 44 or $>$ 106}&No&Ref\\
&Yes&1.75 (0.74--4.15)&\hl{0.201}\\
\midrule
\multirow{2}{*}{Albumin $<$ 35}&No&Ref\\
&Yes&1.84 (0.86--3.97)&\hl{0.118}\\
\midrule
\multirow{2}{*}{Dysaudia}&No&Ref\\
&Yes&1.58 (0.78--3.21)&\hl{0.205}\\
\midrule
\multirow{2}{*}{Visual disturbance}&No&Ref\\
&Yes&0.47 (0.16--1.37)&\hl{0.166}\\
\midrule
\multirow{2}{*}{Alcohol abuse}&No&Ref\\
&Yes&0.45 (0.06--3.58)&\hl{0.453}\\
\midrule
Preoperative sleep score&&1.03 (0.99--1.07)&\hl{0.127}\\
\midrule
Discharge activity score&&0.96 (0.95--0.98)&\hl{$<$.001}\\
\midrule
\multirow{2}{*}{Preoperative depression}&No&Ref\\
&Yes&1.35 (0.48--3.77)&\hl{0.565}\\
\midrule
CCI&&1.23 (1.02--1.48)&\hl{0.027}\\
\midrule
\multirow{2}{*}{Preoperative pain NRS}&No&Ref\\
&Yes&1.38 (0.72--2.64)&\hl{0.328}\\
\bottomrule
\end{tabular}}
\begin{tablenotes}
\item[1]\tiny Note. OR and 95\% CI were estimated by logistic model. The score was calculated from the regression coefficient. $\ln$ (OR) $=$ regression coefficient. We set the risk coefficient 0.378 (BUN $\geqslant$ 7.8) as the benchmark coefficient, which was recorded as 1 point. For example, $\ln (5.10) =1.629$ (BIS $<$ 85), $1.629/0.378\approx 4$, when preoperative BIS $<$ 85, the score was 4. 
\end{tablenotes}
\end{table}

According to the ROC curve of the postoperative (the right day after surgery) BIS index, the optimal cut-off value was 84, with a sensitivity of 54\% and specificity 75\% for diagnosis POD and area under curve was 0.74 (Figure~\ref{fig3a}). To analyze the changes of BIS after surgery, the daily average of BIS after surgery was shown in Figure~\ref{fig3b}. The average BIS of patients with delirium 5 days after surgery was lower than that of patients without delirium, and the lowest BIS was found on the second day after surgery (83.6 \textit{versus} 90.2).
\begin{figure}[ht!]
\centering\null\hfill
\subfigure[]{\includegraphics[height=4.2cm]{fig3a.png}\label{fig3a}}\hfill
\subfigure[]{\includegraphics[height=4.2cm]{fig3b.png}\label{fig3b}}\hfill\null
\caption{{A.ROC curves of the first postoperative day BIS.B. BIS trend chart of the day before and 5 days after the operation. BIS of delirium and non-delirium patients was calculated by mean $\pm $ standard deviation. Pre-day: preoperative day.}\label{fig3}}
\end{figure}
\begin{table}[!ht]
\centering
\caption{Accuracy, Positive and negative predictive values for delirium across different score thresholds}
\label{tab4}
\footnotesize
\tabcolsep=3.5pt
\begin{tabularx}{\textwidth}{ccccc}
\toprule
\textbf{Score}&\textbf{Sensitivity (95\% CI)}&\textbf{Specificity (95\% CI)}&\textbf{PPV (95\% CI)}&\textbf{NPV (95\% CI)}\\
\midrule
0&1.00 (1.00 -- 1.00)&0.00 (0.00 -- 0.00)&0.16 (0.12 -- 0.20)&--\\
1&0.90 (0.82 -- 0.98)&0.43 (0.37 -- 0.49)&0.23 (0.17 -- 0.29)&0.96 (0.92 -- 0.99)\\
2&0.90 (0.82 -- 0.98)&0.59 (0.53 -- 0.65)&0.30 (0.22 -- 0.37)&0.97 (0.94 -- 1.00)\\
3&0.90 (0.82 -- 0.98)&0.60 (0.54 -- 0.66)&0.31 (0.23 -- 0.38)&0.97 (0.94 -- 1.00)\\
4&0.78 (0.67 -- 0.89)&0.74 (0.69 -- 0.79)&0.37 (0.28 -- 0.46)&0.95 (0.91 -- 0.98)\\
5&0.60 (0.46 -- 0.74)&0.86 (0.82 -- 0.90)&0.45 (0.33 -- 0.57)&0.92 (0.88 -- 0.95)\\
6&0.50 (0.36 -- 0.64)&0.89 (0.85 -- 0.93)&0.46 (0.33 -- 0.60)&0.90 (0.86 -- 0.94)\\
7&0.44 (0.30 -- 0.58)&0.93 (0.90 -- 0.96)&0.56 (0.41 -- 0.72)&0.90 (0.86 -- 0.93)\\
8&0.36 (0.23 -- 0.49)&0.97 (0.95 -- 0.99)&0.72 (0.54 -- 0.90)&0.89 (0.85 -- 0.92)\\
9&0.26 (0.14 -- 0.38)&0.98 (0.96 -- 1.00)&0.76 (0.56 -- 0.97)&0.87 (0.83 -- 0.91)\\
10&0.22 (0.11 -- 0.33)&0.99 (0.98 -- 1.00)&0.79 (0.57 -- 1.00)&0.87 (0.83 -- 0.91)\\
11&0.12 (0.03 -- 0.21)&0.99 (0.98 -- 1.00)&0.67 (0.36 -- 0.97)&0.85 (0.81 -- 0.89)\\
12&0.04 (0.00 -- 0.09)&0.99 (0.98 -- 1.00)&0.50 (0.01 -- 0.99)&0.84 (0.80 -- 0.88)\\
\bottomrule
\end{tabularx}
\begin{tablenotes}
\item[1]\tiny\!\!\!\! Note. Sensitivity, Specificity, PPV and NPV were estimated by logistic model. Abbreviations: CI, confidence interval PPV, positive predictive value NPV, negative predictive value.
\end{tablenotes}
\end{table}

\section{Discussion}
\label{sec4}
Recent evidence has described the risk factors associated with postoperative delirium~\cite{1,15}. Nevertheless, the delirium prediction tool has not been quantified, and we hope to obtain an objective preoperative delirium prediction tool through this study to provide the reference for clinical practice . In this study, delirium occurred in 50 of the 308 (16.2\%) patients, which was in line with the incidence of 11--46\% reported in previous studies~\cite{1}.

\hl{During general anesthesia, BIS monitoring facilitates anesthetic titration and reduces episodes of deep levels of anesthesia~{\cite{16}}. Moreover, depth of anesthesia should be monitored in all patients aged over 60 years~{\cite{17}}. Several studies have clearly demonstrated the advantages of optimization of anesthesia depth (bispectral index between 40 and 60) as a pragmatic interventions to reduce postoperative cognitive impairment}~\cite{18,19}.

The cerebral electrical bioimpedance of patients with brain injury is different from that of healthy people~\cite{20}, and related studies have shown that the cerebral electrical bioimpedance of patients with chronic stroke is different~\cite{21,22}, which may be the reason for the measurement of BIS data in patients. The BIS was lower in patients with dementia compared with those without~\cite{23}. If a pathophysiological condition that converts brain state, such as the metabolic balance, the electroencephalogram could be changed, and then the value of BIS will be changed correspondingly. This is the basis for the idea that BIS is associated with this neurological functional change in the development of delirium.

In this study, preoperative BIS, as a single predictor, showed high specificity and low sensitivity to the prediction of POD, with an area~under the~ROC reaching 0.67. Its high specificity could be used as a clinical index to exclude those low delirium risk patients. Its low sensitivity may be related to the pathology of delirium (usually caused by a variety of factors). When preoperative BIS, MMSE, anemia, ADL, and BUN were combined to establish the predictive model, the sensitivity and specificity were much higher, indicating that a multi-factor model might be a better predictive tool for POD.

The mean BIS of delirious patients after surgery within 5 days was lower than that of patients without delirium. On the second postoperative day, the difference value of BIS between the delirious and non-delirious patients reached its maximum (83.6 \textit{versus} 90.2), which was consistent with a phenomenon that delirious symptoms always occurred in the first two postoperative days.

MMSE is a standardized tool for assessing mental states and was firstly used in 1975, which involves orientation, attention, immediate and short-term recall, language, and the ability to follow simple verbal and written commands~\cite{24}. MMSE scale is the most commonly used cognitive function screening scale in clinical practice~\cite{25}. The cut-off value of dementia screening in the population with a primary education level or above was $\le 26$~\cite{11,26}. In the current study, MMSE was used to assess the cognitive function, and it was found that lower MMSE score always accompanied by a higher incidence of delirium, suggesting the preoperative cognitive dysfunction would contribute to the development of POD~\cite{27,28}. In this study we found higher preoperative BUN was accompanied by a higher incidence of deliriumwhich is consistent with previous study~\cite{29}. Its pathogenesis may be related to neurotoxin~\cite{30}. Moreover, we found the preoperative anemia and low ADL were risk factors of POD, which supported the view that preoperative cognitive function and activities of daily life were strongly associated with the outcome of patients after surgeries~\cite{31,32}. In summary, the prevetion of POD should contain multi-factors, such as cognition training, anemia correcting, promoting activities of daily life, and improving body homeostasis.

The study also had the several limitations. Firstly, a feature of raw EEG might be a better predictor than the BIS value, such as the time-frequency and power spectrum of EEG. However, our aim of this study was find a more convenient index to screen out patients with high risk of delirium before surgery. Secondly, this is a single center study, the conclusion need further confirmation.

\section{Conclusion}
\label{sec5}
BIS in delirium patients aged over 75 was lower than that in non-delirium patients before and after non-neurosurgery and non-cardiac surgery. The model of integrating BIS,mini-mental state examination, anemia, activities of daily living, and blood urea nitrogen is a promising tool for predicting postoperative delirium in patients aged over 75.

\section*{Declarations}
\subsection*{Authors contribution} LB, patient recruitment, data collection and writing up of the first draft of the paper; TTL,language and general revision; ZZZ, patient recruitment, data collection; QP, data collection; LFW, study design; GHF, data analysis; ZQL, supervision and critical revision; YQY, study design, technical support, the final review.

\subsection*{Funding} This work was supported in part by the Central Health Project W2017BJ25, the Scientific and Technological Innovation 2030 under Grant 2021ZD0204300 and the National Natural Science Foundation of China under Grant 81971012, 82101265, and 82071189.

\subsection*{Conflict of interest} The authors did not receive support from any organization for the submitted work and have no relevant fnancial or non-fnancial interests to disclose.

\subsection*{Ethical approval} All procedures performed in studies involving human participants were in accordance with the ethical standards of the institutional and/or national research committee and with the 1964 Helsinki declaration and its later amendments or comparable ethical standards.Ethical approval was obtained from the committee of the China-Japan Friendship Hospital (no. 2018-32-k23).

\subsection*{Informed consent} Informed consent was obtained from all individual participants included in the study.


\bibliography{mybibfile}

\end{document}
